# Supplementary material for: Antifungal Potential of Canarian Plant Extracts against High-Risk Phytopathogens
Source: Plants (Basel). 2022 Nov 5;11(21):2988. doi: 10.3390/plants11212988 (PMC9656886; doi:10.3390/plants11212988)
Supplement: Supplementary file 1 [file plants-11-02988-s001.zip]

Archive with 1 entries (1 files):
- plants-1995911-supplementary.pdf
